# Supplementary material for: Designing and evaluating contextualized drug–drug interaction algorithms
Source: JAMIA Open. 2021 Mar 19;4(1):ooab023. doi: 10.1093/jamiaopen/ooab023 (PMC7976224; doi:10.1093/jamiaopen/ooab023)
Supplement: ooab023_Supplementary_Data [file ooab023_supplementary_data.zip]

Archive with 2 entries (2 files):
- Supplemental Figures.docx
- supplemental-file-PDDI-algorithms.pdf
